# Supplementary material for: Solution-Processed Smooth Copper Thiocyanate Layer with Improved Hole Injection Ability for the Fabrication of Quantum Dot Light-Emitting Diodes
Source: Nanomaterials (Basel). 2022 Jan 1;12(1):154. doi: 10.3390/nano12010154 (PMC8746833; doi:10.3390/nano12010154)
Supplement: Supplementary file 1 [file nanomaterials-12-00154-s001.zip]

Archive with 1 entries (1 files):
- nanomaterials-1529144-supplementary.pdf
